# Supplementary material for: Periprosthetic Fungal Infections in Severe Endoprosthetic Infections of the Hip and Knee Joint—A Retrospective Analysis of a Certified Arthroplasty Centre of Excellence
Source: J Fungi (Basel). 2021 May 21;7(6):404. doi: 10.3390/jof7060404 (PMC8224054; doi:10.3390/jof7060404)
Supplement: Supplementary file 1 [file jof-07-00404-s001.zip]

Archive with 1 entries (1 files):
- jof-1212680-supplementary.pdf
